# Supplementary material for: Genome-Wide Association Study and Fine Mapping Reveals Candidate Genes for Birth Weight of Yorkshire and Landrace Pigs
Source: Front Genet. 2020 Mar 27;11:183. doi: 10.3389/fgene.2020.00183 (PMC7118202; doi:10.3389/fgene.2020.00183)
Supplement: TABLE S1 — Gene annotation of 71 single nucleotide polymorphisms in the fine mapping region of chromosome 1.xlsx. [file Table_1.XLSX]

## Sheet: Anno_71SNPs on chr1#
Variant number	#Chrom	Position	Ref	Alt	Ref-Allele frequency	Gene	Type
1	chr1	96933238	G	A	0.146142	SKOR2-SMAD2	intergenic_region
2	chr1	96934602	A	G	0.146884	SKOR2-SMAD2	intergenic_region
3	chr1	96934649	T	A	0.147626	SKOR2-SMAD2	intergenic_region
4	chr1	96934995	C	T	0.146142	SKOR2-SMAD2	intergenic_region
5	chr1	96935037	A	G	0.146884	SKOR2-SMAD2	intergenic_region
6	chr1	96935634	C	A	0.144659	SKOR2-SMAD2	intergenic_region
7	chr1	96936291	C	T	0.146142	SKOR2-SMAD2	intergenic_region
8	chr1	96936396	C	T	0.145401	SKOR2-SMAD2	intergenic_region
9	chr1	96937068	C	A	0.145401	SKOR2-SMAD2	intergenic_region
10	chr1	96937207	T	C	0.147626	SKOR2-SMAD2	intergenic_region
11	chr1	96937220	T	C	0.146884	SKOR2-SMAD2	intergenic_region
12	chr1	96937300	A	G	0.146884	SKOR2-SMAD2	intergenic_region
13	chr1	96937570	C	A	0.146142	SKOR2-SMAD2	intergenic_region
14	chr1	96937719	A	C	0.146884	SKOR2-SMAD2	intergenic_region
15	chr1	96937767	A	G	0.148368	SKOR2-SMAD2	intergenic_region
16	chr1	96939197	T	C	0.148368	SKOR2-SMAD2	intergenic_region
17	chr1	96940869	A	G	0.149852	SKOR2-SMAD2	intergenic_region
18	chr1	96941197	A	C	0.149852	SKOR2-SMAD2	intergenic_region
19	chr1	96941298	T	A	0.150593	SKOR2-SMAD2	intergenic_region
20	chr1	96941354	G	C	0.149852	SKOR2-SMAD2	intergenic_region
21	chr1	96941362	G	A	0.149852	SKOR2-SMAD2	intergenic_region
22	chr1	96941588	T	C	0.14911	SKOR2-SMAD2	intergenic_region
23	chr1	96943627	T	C	0.149852	SKOR2-SMAD2	intergenic_region
24	chr1	96944115	G	A	0.149852	SKOR2-SMAD2	intergenic_region
25	chr1	96944134	G	A	0.150593	SKOR2-SMAD2	intergenic_region
26	chr1	96944524	C	T	0.149852	SKOR2-SMAD2	intergenic_region
27	chr1	96944612	C	T	0.149852	SKOR2-SMAD2	intergenic_region
28	chr1	96946287	T	C	0.149852	SKOR2-SMAD2	intergenic_region
29	chr1	96946848	C	A	0.149852	SKOR2-SMAD2	intergenic_region
30	chr1	96947075	G	A	0.150593	SKOR2-SMAD2	intergenic_region
31	chr1	96948024	A	G	0.149852	SKOR2-SMAD2	intergenic_region
32	chr1	96948456	T	C	0.149852	SKOR2-SMAD2	intergenic_region
33	chr1	96950016	A	C	0.149852	SKOR2-SMAD2	intergenic_region
34	chr1	96950339	G	A	0.149852	SKOR2-SMAD2	intergenic_region
35	chr1	96950662	C	A	0.150593	SKOR2-SMAD2	intergenic_region
36	chr1	96952267	C	G	0.149852	SKOR2-SMAD2	intergenic_region
37	chr1	96952360	T	G	0.150593	SKOR2-SMAD2	intergenic_region
38	chr1	96952505	G	A	0.150593	SKOR2-SMAD2	intergenic_region
39	chr1	96953409	T	C	0.150593	SKOR2-SMAD2	intergenic_region
40	chr1	96953410	G	A	0.150593	SKOR2-SMAD2	intergenic_region
41	chr1	96953544	A	G	0.148368	SKOR2-SMAD2	intergenic_region
42	chr1	96956200	C	G	0.149852	SKOR2-SMAD2	intergenic_region
43	chr1	96959650	T	G	0.147626	SKOR2-SMAD2	intergenic_region
44	chr1	96959798	C	T	0.146142	SKOR2-SMAD2	intergenic_region
45	chr1	96959802	T	C	0.146884	SKOR2-SMAD2	intergenic_region
46	chr1	96959811	C	G	0.146884	SKOR2-SMAD2	intergenic_region
47	chr1	96960623	T	C	0.149852	SKOR2-SMAD2	intergenic_region
48	chr1	96960691	G	C	0.14911	SKOR2-SMAD2	intergenic_region
49	chr1	96961559	G	A	0.146884	SKOR2-SMAD2	intergenic_region
50	chr1	96961580	G	A	0.146884	SKOR2-SMAD2	intergenic_region
51	chr1	96961600	C	A	0.147626	SKOR2-SMAD2	intergenic_region
52	chr1	96961880	T	C	0.147626	SKOR2-SMAD2	intergenic_region
53	chr1	96961890	A	G	0.150593	SKOR2-SMAD2	intergenic_region
54	chr1	96961933	C	A	0.147626	SKOR2-SMAD2	intergenic_region
55	chr1	96961988	T	C	0.14911	SKOR2-SMAD2	intergenic_region
56	chr1	96962123	T	C	0.149852	SKOR2-SMAD2	intergenic_region
57	chr1	96962125	G	A	0.151335	SKOR2-SMAD2	intergenic_region
58	chr1	96962218	C	A	0.147626	SKOR2-SMAD2	intergenic_region
59	chr1	96962257	A	G	0.147626	SKOR2-SMAD2	intergenic_region
60	chr1	96962439	A	T	0.146884	SKOR2-SMAD2	intergenic_region
61	chr1	96962858	G	A	0.145401	SKOR2-SMAD2	intergenic_region
62	chr1	96963246	C	T	0.146142	SKOR2-SMAD2	intergenic_region
63	chr1	96963592	T	C	0.12908	SKOR2-SMAD2	intergenic_region
64	chr1	96966004	G	T	0.128338	SKOR2-SMAD2	intergenic_region
65	chr1	96968332	A	T	0.131306	SKOR2-SMAD2	intergenic_region
66	chr1	96973177	T	G	0.129822	SKOR2-SMAD2	intergenic_region
67	chr1	96973556	C	T	0.127596	SKOR2-SMAD2	intergenic_region
68	chr1	96977537	C	T	0.117953	SKOR2-SMAD2	intergenic_region
69	chr1	96977552	A	G	0.111276	SKOR2-SMAD2	intergenic_region
70	chr1	96978361	A	G	0.117211	SKOR2-SMAD2	intergenic_region
71	chr1	96980186	A	G	0.115727	SKOR2-SMAD2	intergenic_region
