# Supplementary material for: Genome-Wide Association Study and Fine Mapping Reveals Candidate Genes for Birth Weight of Yorkshire and Landrace Pigs
Source: Front Genet. 2020 Mar 27;11:183. doi: 10.3389/fgene.2020.00183 (PMC7118202; doi:10.3389/fgene.2020.00183)
Supplement: TABLE S2 — Gene annotation of 432 single nucleotide polymorphisms in the fine mapping region of chromosome 4.xlsx. [file Table_2.XLSX]

## Sheet: Anno_71SNP on chr4#
Variant number	#Chrom	Position	Ref	Alt	Ref-Allele frequency	Gene	Type
1	chr4	111700218	A	G	0.821217	LOC106510205	intron_variant
2	chr4	111700268	G	T	0.789318	LOC106510205	intron_variant
3	chr4	111700383	G	A	0.801187	LOC106510205	intron_variant
4	chr4	111700566	G	A	0.770772	LOC106510205	intron_variant
5	chr4	111700734	C	T	0.764095	LOC106510205	intron_variant
6	chr4	111700737	A	G	0.764095	LOC106510205	intron_variant
7	chr4	111701161	A	C	0.78635	LOC106510205	intron_variant
8	chr4	111701167	A	G	0.783383	LOC106510205	intron_variant
9	chr4	111701270	T	C	0.802671	LOC106510205	intron_variant
10	chr4	111701271	G	T	0.810089	LOC106510205	intron_variant
11	chr4	111701294	T	C	0.807864	LOC106510205	intron_variant
12	chr4	111701412	T	A	0.807122	LOC106510205	intron_variant
13	chr4	111701486	A	C	0.795994	LOC106510205	intron_variant
14	chr4	111701519	T	C	0.795252	LOC106510205	intron_variant
15	chr4	111701553	A	T	0.793027	LOC106510205	intron_variant
16	chr4	111701607	C	T	0.789318	LOC106510205	intron_variant
17	chr4	111701646	T	C	0.790059	LOC106510205	intron_variant
18	chr4	111701671	T	C	0.79822	LOC106510205	intron_variant
19	chr4	111701672	G	A	0.795994	LOC106510205	intron_variant
20	chr4	111701696	C	T	0.784125	LOC106510205	intron_variant
21	chr4	111701698	A	C	0.801187	LOC106510205	intron_variant
22	chr4	111701699	G	A	0.790059	LOC106510205	intron_variant
23	chr4	111701756	T	C	0.793027	LOC106510205	intron_variant
24	chr4	111701787	T	C	0.818249	LOC106510205	intron_variant
25	chr4	111701827	C	G	0.815282	LOC106510205	intron_variant
26	chr4	111701847	A	G	0.816024	LOC106510205	intron_variant
27	chr4	111702256	G	A	0.807864	LOC106510205	intron_variant
28	chr4	111720920	A	C	0.199555	LOC106510205	intragenic_variant
29	chr4	111725978	T	C	0.737389	LOC106510207	upstream_gene_variant
30	chr4	111726009	A	G	0.72997	LOC106510207	upstream_gene_variant
31	chr4	111727535	A	C	0.287092	LOC106510205	downstream_gene_variant
32	chr4	111728605	G	A	0.797478	LOC106510205	downstream_gene_variant
33	chr4	111730192	C	G	0.798961	LOC106510207	intron_variant
34	chr4	111730257	A	C	0.816766	LOC106510207	intron_variant
35	chr4	111730428	C	T	0.797478	LOC106510207	intron_variant
36	chr4	111732409	G	A	0.79451	LOC106510207	intron_variant
37	chr4	111732468	G	A	0.799703	LOC106510207	intron_variant
38	chr4	111733112	C	T	0.796736	LOC106510207	intron_variant
39	chr4	111733526	A	C	0.799703	LOC106510207	intron_variant
40	chr4	111734481	C	T	0.795252	LOC106510207	intron_variant
41	chr4	111735168	G	A	0.799703	LOC106510207	intron_variant
42	chr4	111735169	G	T	0.801929	LOC106510207	intron_variant
43	chr4	111735240	G	A	0.795994	LOC106510207	intron_variant
44	chr4	111735250	A	G	0.79822	LOC106510207	intron_variant
45	chr4	111735274	G	A	0.793027	LOC106510207	intron_variant
46	chr4	111735345	A	G	0.796736	LOC106510207	intron_variant
47	chr4	111735507	A	G	0.793769	LOC106510207	intron_variant
48	chr4	111736306	A	G	0.793769	LOC106510207	intron_variant
49	chr4	111738675	G	A	0.793027	LOC106510207	intron_variant
50	chr4	111738808	G	A	0.79451	LOC106510207	intron_variant
51	chr4	111740932	G	T	0.795994	LOC106510207	intron_variant
52	chr4	111741730	A	G	0.373887	LOC106510207	intron_variant
53	chr4	111742008	A	G	0.297478	LOC106510207	intron_variant
54	chr4	111802273	T	G	0.836795	LOC106510207	intron_variant
55	chr4	111844437	C	T	0.760386	VAV3	intron_variant
56	chr4	111859349	C	T	0.804896	VAV3	intron_variant
57	chr4	111872232	T	C	0.70549	VAV3	intron_variant
58	chr4	111872263	A	C	0.702522	VAV3	intron_variant
59	chr4	111873136	A	T	0.702522	VAV3	intron_variant
60	chr4	111873153	T	C	0.706231	VAV3	intron_variant
61	chr4	111874782	C	G	0.19362	VAV3	intron_variant
62	chr4	111874807	A	G	0.194362	VAV3	intron_variant
63	chr4	111876919	G	A	0.195104	VAV3	intron_variant
64	chr4	111880168	C	T	0.303412	VAV3	intron_variant
65	chr4	111880437	G	A	0.195104	VAV3	intron_variant
66	chr4	111880899	C	T	0.19362	VAV3	intron_variant
67	chr4	111881023	T	C	0.195104	VAV3	intron_variant
68	chr4	111882056	C	T	0.181009	VAV3	intron_variant
69	chr4	111882064	G	A	0.189169	VAV3	intron_variant
70	chr4	111882108	A	G	0.181751	VAV3	intron_variant
71	chr4	111882259	C	T	0.181751	VAV3	intron_variant
72	chr4	111883962	A	G	0.168398	VAV3	intron_variant
73	chr4	111883977	G	A	0.169881	VAV3	intron_variant
74	chr4	111885801	G	A	0.832344	VAV3	intron_variant
75	chr4	111885804	A	C	0.832344	VAV3	intron_variant
76	chr4	111886794	A	T	0.830861	VAV3	intron_variant
77	chr4	111886821	A	T	0.829377	VAV3	intron_variant
78	chr4	111886823	C	T	0.830119	VAV3	intron_variant
79	chr4	111886843	A	C	0.830861	VAV3	intron_variant
80	chr4	111886845	C	T	0.830119	VAV3	intron_variant
81	chr4	111886932	A	G	0.830119	VAV3	intron_variant
82	chr4	111886974	T	G	0.830119	VAV3	intron_variant
83	chr4	111887009	T	G	0.831602	VAV3	intron_variant
84	chr4	111887585	T	C	0.830119	VAV3	intron_variant
85	chr4	111891887	C	T	0.724036	VAV3	intron_variant
86	chr4	111891917	G	A	0.732938	VAV3	intron_variant
87	chr4	111892544	G	A	0.831602	VAV3	intron_variant
88	chr4	111892994	A	G	0.818991	VAV3	intron_variant
89	chr4	111893840	G	A	0.815282	VAV3	intron_variant
90	chr4	111897402	G	A	0.802671	VAV3	intron_variant
91	chr4	111897532	C	T	0.804896	VAV3	intron_variant
92	chr4	111898113	A	G	0.807122	VAV3	intron_variant
93	chr4	111898408	A	G	0.805638	VAV3	intron_variant
94	chr4	111898759	C	A	0.80638	VAV3	intron_variant
95	chr4	111898772	T	C	0.805638	VAV3	intron_variant
96	chr4	111898980	C	G	0.810089	VAV3	intron_variant
97	chr4	111899179	T	C	0.810089	VAV3	intron_variant
98	chr4	111899378	T	G	0.809347	VAV3	intron_variant
99	chr4	111903536	G	T	0.815282	VAV3	intron_variant
100	chr4	111905886	A	T	0.252226	VAV3	intron_variant
101	chr4	111919221	A	G	0.747033	VAV3	intron_variant
102	chr4	111919794	A	C	0.178042	VAV3	intron_variant
103	chr4	111920140	T	C	0.175074	VAV3	intron_variant
104	chr4	111920239	G	A	0.175074	VAV3	intron_variant
105	chr4	111920611	T	G	0.176558	VAV3	intron_variant
106	chr4	111920872	G	C	0.176558	VAV3	intron_variant
107	chr4	111921265	A	T	0.1773	VAV3	intron_variant
108	chr4	111921376	G	A	0.175816	VAV3	intron_variant
109	chr4	111932512	T	A	0.1773	VAV3	intron_variant
110	chr4	111939092	A	G	0.176558	VAV3	intron_variant
111	chr4	111939098	A	G	0.175816	VAV3	intron_variant
112	chr4	111939126	G	A	0.1773	VAV3	intron_variant
113	chr4	111939307	C	T	0.222552	VAV3	intron_variant
114	chr4	111980599	C	G	0.821217	VAV3	intron_variant
115	chr4	112010271	A	G	0.307864	VAV3	intron_variant
116	chr4	112010687	A	G	0.307864	VAV3	intron_variant
117	chr4	112011135	T	C	0.304896	VAV3	intron_variant
118	chr4	112011416	G	A	0.316766	VAV3	intron_variant
119	chr4	112011896	A	G	0.320475	VAV3	intron_variant
120	chr4	112012495	T	A	0.699555	VAV3	intron_variant
121	chr4	112012657	T	C	0.699555	VAV3	intron_variant
122	chr4	112013233	T	A	0.320475	VAV3	intron_variant
123	chr4	112013925	A	G	0.800445	VAV3	intron_variant
124	chr4	112014368	T	A	0.772997	VAV3	intron_variant
125	chr4	112014880	A	C	0.78635	VAV3	intron_variant
126	chr4	112017200	G	A	0.714392	VAV3	intron_variant
127	chr4	112017564	T	C	0.737389	VAV3	intron_variant
128	chr4	112017842	T	A	0.722552	VAV3	sense_variant
129	chr4	112018233	G	C	0.723294	VAV3	intron_variant
130	chr4	112018995	C	T	0.723294	VAV3	intron_variant
131	chr4	112019105	G	A	0.761869	VAV3	intron_variant
132	chr4	112019242	A	G	0.743323	VAV3	intron_variant
133	chr4	112019324	A	C	0.735163	VAV3	intron_variant
134	chr4	112019385	C	T	0.790059	VAV3	intron_variant
135	chr4	112020723	C	T	0.750742	VAV3	intron_variant
136	chr4	112021798	C	T	0.29822	VAV3	intron_variant
137	chr4	112021819	A	G	0.282641	VAV3	intron_variant
138	chr4	112021860	A	G	0.271513	VAV3	intron_variant
139	chr4	112023811	A	G	0.728487	VAV3	intron_variant
140	chr4	112023857	T	A	0.284125	VAV3	intron_variant
141	chr4	112026438	G	T	0.267804	VAV3	intron_variant
142	chr4	112028054	T	C	0.27003	VAV3	intron_variant
143	chr4	112030363	A	G	0.747774	VAV3	intron_variant
144	chr4	112030364	G	T	0.716617	VAV3	intron_variant
145	chr4	112030369	T	C	0.724777	VAV3	intron_variant
146	chr4	112030370	G	A	0.73368	VAV3	intron_variant
147	chr4	112034733	G	A	0.857567	VAV3	intron_variant
148	chr4	112036897	G	A	0.852374	VAV3	intron_variant
149	chr4	112037356	C	T	0.175816	VAV3	intron_variant
150	chr4	112037438	G	A	0.162463	VAV3	intron_variant
151	chr4	112037575	A	G	0.847923	VAV3	intron_variant
152	chr4	112037956	A	G	0.840504	VAV3	intron_variant
153	chr4	112038283	G	A	0.85089	VAV3	intron_variant
154	chr4	112038332	C	G	0.844955	VAV3	intron_variant
155	chr4	112038341	A	C	0.844955	VAV3	intron_variant
156	chr4	112038601	G	A	0.844214	VAV3	intron_variant
157	chr4	112038652	A	G	0.847923	VAV3	intron_variant
158	chr4	112038917	C	T	0.1773	VAV3	intron_variant
159	chr4	112038982	G	C	0.838279	VAV3	intron_variant
160	chr4	112038991	G	A	0.847181	VAV3	intron_variant
161	chr4	112039313	C	T	0.846439	VAV3	intron_variant
162	chr4	112039314	T	G	0.846439	VAV3	intron_variant
163	chr4	112039447	G	A	0.155786	VAV3	intron_variant
164	chr4	112039570	G	C	0.827151	VAV3	intron_variant
165	chr4	112040027	C	T	0.162463	VAV3	intron_variant
166	chr4	112040673	A	G	0.150593	VAV3	intron_variant
167	chr4	112040678	G	C	0.150593	VAV3	intron_variant
168	chr4	112040978	C	T	0.151335	VAV3	intron_variant
169	chr4	112040990	C	G	0.155786	VAV3	intron_variant
170	chr4	112040995	C	T	0.152077	VAV3	intron_variant
171	chr4	112041286	A	G	0.15727	VAV3	intron_variant
172	chr4	112041298	A	G	0.14911	VAV3	intron_variant
173	chr4	112041320	A	G	0.862018	VAV3	intron_variant
174	chr4	112041374	T	A	0.854599	VAV3	intron_variant
175	chr4	112041603	T	C	0.160979	VAV3	intron_variant
176	chr4	112041632	A	G	0.159496	VAV3	intron_variant
177	chr4	112041884	T	C	0.155786	VAV3	intron_variant
178	chr4	112041948	G	A	0.153561	VAV3	intron_variant
179	chr4	112042002	C	A	0.153561	VAV3	intron_variant
180	chr4	112042012	C	T	0.162463	VAV3	intron_variant
181	chr4	112042052	G	A	0.154303	VAV3	intron_variant
182	chr4	112042506	A	G	0.153561	VAV3	intron_variant
183	chr4	112042836	C	A	0.175074	VAV3	intron_variant
184	chr4	112042984	T	C	0.155786	VAV3	intron_variant
185	chr4	112043556	T	C	0.150593	VAV3	intron_variant
186	chr4	112043624	T	C	0.145401	VAV3	intron_variant
187	chr4	112043637	G	A	0.155045	VAV3	intron_variant
188	chr4	112043652	T	C	0.148368	VAV3	intron_variant
189	chr4	112043726	C	T	0.149852	VAV3	intron_variant
190	chr4	112044208	C	A	0.856083	VAV3	intron_variant
191	chr4	112060819	T	A	0.843472	VAV3	intron_variant
192	chr4	112061410	G	T	0.84273	VAV3	intron_variant
193	chr4	112061500	C	G	0.836795	VAV3	intron_variant
194	chr4	112062710	C	A	0.166914	VAV3	intron_variant
195	chr4	112064306	T	A	0.845697	VAV3	intron_variant
196	chr4	112064314	C	T	0.852374	VAV3	intron_variant
197	chr4	112064446	C	T	0.836795	VAV3	intron_variant
198	chr4	112064533	T	C	0.839763	VAV3	intron_variant
199	chr4	112064534	G	A	0.843472	VAV3	intron_variant
200	chr4	112064536	G	A	0.841246	VAV3	intron_variant
201	chr4	112065204	A	C	0.833828	VAV3	intron_variant
202	chr4	112065636	C	G	0.838279	VAV3	intron_variant
203	chr4	112065765	T	G	0.826409	VAV3	intron_variant
204	chr4	112067302	G	C	0.83457	VAV3	intron_variant
205	chr4	112067593	C	T	0.843472	VAV3	intron_variant
206	chr4	112067814	T	C	0.156528	LOC110260360	downstream_gene_variant
207	chr4	112069109	A	G	0.848665	LOC110260360	downstream_gene_variant
208	chr4	112069135	C	T	0.849407	LOC110260360	downstream_gene_variant
209	chr4	112070965	C	T	0.151335	LOC110260360	downstream_gene_variant
210	chr4	112070999	C	G	0.847923	LOC110260360	downstream_gene_variant
211	chr4	112071210	T	C	0.845697	LOC110260360	downstream_gene_variant
212	chr4	112071213	G	T	0.846439	LOC110260360	downstream_gene_variant
213	chr4	112084946	T	C	0.223294	VAV3	intron_variant
214	chr4	112085307	C	T	0.782641	VAV3	intron_variant
215	chr4	112284818	C	T	0.694362	NTNG1	3_prime_UTR_variant
216	chr4	112284823	T	G	0.697329	NTNG1	3_prime_UTR_variant
217	chr4	112284861	G	A	0.696588	NTNG1	3_prime_UTR_variant
218	chr4	112285284	C	T	0.444362	NTNG1	3_prime_UTR_variant
219	chr4	112285699	T	C	0.703264	NTNG1	3_prime_UTR_variant
220	chr4	112288243	G	A	0.694362	NTNG1	3_prime_UTR_variant
221	chr4	112288258	C	T	0.695846	NTNG1	3_prime_UTR_variant
222	chr4	112289204	A	C	0.700297	NTNG1	intron_variant
223	chr4	112289216	A	G	0.704748	NTNG1	intron_variant
224	chr4	112289281	T	C	0.69362	NTNG1	intron_variant
225	chr4	112289306	G	A	0.702522	NTNG1	intron_variant
226	chr4	112289322	T	C	0.69362	NTNG1	intron_variant
227	chr4	112289353	A	G	0.706973	NTNG1	intron_variant
228	chr4	112289440	G	A	0.708457	NTNG1	intron_variant
229	chr4	112290874	T	C	0.70178	NTNG1	intron_variant
230	chr4	112291145	C	T	0.776706	NTNG1	intron_variant
231	chr4	112293348	T	A	0.772255	NTNG1	intron_variant
232	chr4	112293352	C	G	0.772997	NTNG1	intron_variant
233	chr4	112295116	C	T	0.687685	NTNG1	intron_variant
234	chr4	112296363	T	C	0.688427	NTNG1	intron_variant
235	chr4	112296406	T	C	0.326409	NTNG1	intron_variant
236	chr4	112296756	A	G	0.301929	NTNG1	intron_variant
237	chr4	112297007	G	A	0.694362	NTNG1	intron_variant
238	chr4	112297016	A	G	0.695846	NTNG1	intron_variant
239	chr4	112297821	T	C	0.315282	NTNG1	intron_variant
240	chr4	112300559	T	G	0.256677	NTNG1	intron_variant
241	chr4	112302851	A	G	0.748516	NTNG1	intron_variant
242	chr4	112303653	G	A	0.746291	NTNG1	intron_variant
243	chr4	112303767	T	C	0.752967	NTNG1	intron_variant
244	chr4	112303955	G	A	0.742582	NTNG1	intron_variant
245	chr4	112304144	T	C	0.377596	NTNG1	intron_variant
246	chr4	112304375	C	T	0.837537	NTNG1	intron_variant
247	chr4	112305631	G	A	0.736647	NTNG1	intron_variant
248	chr4	112305963	C	A	0.747033	NTNG1	intron_variant
249	chr4	112306408	C	T	0.740356	NTNG1	intron_variant
250	chr4	112307478	G	A	0.729228	NTNG1	intron_variant
251	chr4	112317985	C	A	0.790801	NTNG1	intron_variant
252	chr4	112322360	C	T	0.801187	NTNG1	intron_variant
253	chr4	112323263	C	T	0.799703	NTNG1	intron_variant
254	chr4	112324360	T	A	0.800445	NTNG1	intron_variant
255	chr4	112328550	C	T	0.809347	NTNG1	intron_variant
256	chr4	112367277	G	A	0.843472	NTNG1	intron_variant
257	chr4	112367803	G	A	0.848665	NTNG1	intron_variant
258	chr4	112387343	T	G	0.837537	NTNG1	intron_variant
259	chr4	112403068	G	T	0.824926	NTNG1	intron_variant
260	chr4	112408613	C	T	0.825668	NTNG1	intron_variant
261	chr4	112420670	G	A	0.835312	NTNG1	intron_variant
262	chr4	112421215	C	T	0.835312	NTNG1	intron_variant
263	chr4	112421222	A	T	0.835312	NTNG1	intron_variant
264	chr4	112421230	G	A	0.835312	NTNG1	intron_variant
265	chr4	112421231	C	T	0.835312	NTNG1	intron_variant
266	chr4	112421247	T	C	0.835312	NTNG1	intron_variant
267	chr4	112421350	A	G	0.83457	NTNG1	intron_variant
268	chr4	112421660	T	C	0.835312	NTNG1	intron_variant
269	chr4	112421783	G	T	0.835312	NTNG1	intron_variant
270	chr4	112422051	T	C	0.835312	NTNG1	intron_variant
271	chr4	112422142	T	C	0.835312	NTNG1	intron_variant
272	chr4	112422535	C	T	0.835312	NTNG1	intron_variant
273	chr4	112422742	T	A	0.835312	NTNG1	intron_variant
274	chr4	112422876	G	T	0.835312	NTNG1	intron_variant
275	chr4	112423221	C	A	0.835312	NTNG1	intron_variant
276	chr4	112423352	A	C	0.83457	NTNG1	intron_variant
277	chr4	112423399	T	C	0.474777	NTNG1	intron_variant
278	chr4	112423472	G	A	0.836053	NTNG1	intron_variant
279	chr4	112423478	G	A	0.28635	NTNG1	intron_variant
280	chr4	112423491	C	T	0.281157	NTNG1	intron_variant
281	chr4	112423493	G	C	0.835312	NTNG1	intron_variant
282	chr4	112423498	C	T	0.287092	NTNG1	intron_variant
283	chr4	112423614	C	T	0.28635	NTNG1	intron_variant
284	chr4	112423645	T	C	0.838279	NTNG1	intron_variant
285	chr4	112423700	T	G	0.836053	NTNG1	intron_variant
286	chr4	112424097	G	C	0.837537	NTNG1	intron_variant
287	chr4	112424178	C	T	0.290059	NTNG1	intron_variant
288	chr4	112424184	A	G	0.288576	NTNG1	intron_variant
289	chr4	112424196	T	A	0.289318	NTNG1	intron_variant
290	chr4	112424382	G	C	0.839021	NTNG1	intron_variant
291	chr4	112424847	T	C	0.838279	NTNG1	intron_variant
292	chr4	112426509	A	G	0.839763	NTNG1	intron_variant
293	chr4	112426964	T	C	0.837537	NTNG1	intron_variant
294	chr4	112427200	C	T	0.839021	NTNG1	intron_variant
295	chr4	112427464	T	C	0.839021	NTNG1	intron_variant
296	chr4	112427542	C	T	0.281899	NTNG1	intron_variant
297	chr4	112427713	C	A	0.279674	NTNG1	intron_variant
298	chr4	112427748	T	A	0.27819	NTNG1	intron_variant
299	chr4	112427857	G	A	0.278932	NTNG1	intron_variant
300	chr4	112428157	C	T	0.839021	NTNG1	intron_variant
301	chr4	112428478	G	A	0.839763	NTNG1	intron_variant
302	chr4	112429547	T	C	0.293769	NTNG1	intron_variant
303	chr4	112429571	C	T	0.293027	NTNG1	intron_variant
304	chr4	112430088	A	C	0.839021	NTNG1	intron_variant
305	chr4	112430763	G	T	0.837537	NTNG1	intron_variant
306	chr4	112431941	C	T	0.833086	NTNG1	intron_variant
307	chr4	112432274	G	A	0.839763	NTNG1	intron_variant
308	chr4	112432469	G	A	0.840504	NTNG1	intron_variant
309	chr4	112432855	C	T	0.8227	NTNG1	intron_variant
310	chr4	112432856	T	A	0.827151	NTNG1	intron_variant
311	chr4	112433597	C	T	0.830119	NTNG1	intron_variant
312	chr4	112433746	C	T	0.810831	NTNG1	intron_variant
313	chr4	112433774	G	A	0.27819	NTNG1	intron_variant
314	chr4	112433877	C	A	0.812315	NTNG1	intron_variant
315	chr4	112433939	A	C	0.278932	NTNG1	intron_variant
316	chr4	112434390	A	G	0.811573	NTNG1	intron_variant
317	chr4	112434987	C	T	0.811573	NTNG1	intron_variant
318	chr4	112435118	A	T	0.810831	NTNG1	intron_variant
319	chr4	112435185	G	A	0.810831	NTNG1	intron_variant
320	chr4	112435319	G	C	0.811573	NTNG1	intron_variant
321	chr4	112435636	C	T	0.810831	NTNG1	intron_variant
322	chr4	112435698	A	T	0.811573	NTNG1	intron_variant
323	chr4	112435735	G	T	0.811573	NTNG1	intron_variant
324	chr4	112435796	C	T	0.811573	NTNG1	intron_variant
325	chr4	112435816	C	T	0.811573	NTNG1	intron_variant
326	chr4	112435827	A	G	0.276706	NTNG1	intron_variant
327	chr4	112435835	C	T	0.277448	NTNG1	intron_variant
328	chr4	112435842	T	C	0.811573	NTNG1	intron_variant
329	chr4	112435845	T	C	0.276706	NTNG1	intron_variant
330	chr4	112436346	G	A	0.811573	NTNG1	intron_variant
331	chr4	112436361	T	C	0.275964	NTNG1	intron_variant
332	chr4	112436373	G	C	0.276706	NTNG1	intron_variant
333	chr4	112436429	G	T	0.810831	NTNG1	intron_variant
334	chr4	112436470	A	G	0.275964	NTNG1	intron_variant
335	chr4	112436625	C	T	0.283383	NTNG1	intron_variant
336	chr4	112436989	G	C	0.811573	NTNG1	intron_variant
337	chr4	112437066	A	G	0.810831	NTNG1	intron_variant
338	chr4	112437096	C	A	0.810831	NTNG1	intron_variant
339	chr4	112437109	T	C	0.276706	NTNG1	intron_variant
340	chr4	112437129	T	C	0.811573	NTNG1	intron_variant
341	chr4	112437197	A	G	0.810089	NTNG1	intron_variant
342	chr4	112437238	C	T	0.811573	NTNG1	intron_variant
343	chr4	112437252	T	C	0.810831	NTNG1	intron_variant
344	chr4	112437297	T	G	0.811573	NTNG1	intron_variant
345	chr4	112437729	T	C	0.811573	NTNG1	intron_variant
346	chr4	112437754	C	G	0.292285	NTNG1	intron_variant
347	chr4	112437813	C	T	0.282641	NTNG1	intron_variant
348	chr4	112437966	T	C	0.811573	NTNG1	intron_variant
349	chr4	112438112	T	A	0.811573	NTNG1	intron_variant
350	chr4	112438344	C	G	0.305638	NTNG1	intron_variant
351	chr4	112438411	C	T	0.281899	NTNG1	intron_variant
352	chr4	112438444	C	T	0.280415	NTNG1	intron_variant
353	chr4	112438467	G	T	0.810831	NTNG1	intron_variant
354	chr4	112438577	T	G	0.811573	NTNG1	intron_variant
355	chr4	112438750	C	T	0.29451	NTNG1	intron_variant
356	chr4	112438795	A	T	0.789318	NTNG1	intron_variant
357	chr4	112438802	G	C	0.790059	NTNG1	intron_variant
358	chr4	112438854	T	A	0.296736	NTNG1	intron_variant
359	chr4	112438934	A	G	0.790059	NTNG1	intron_variant
360	chr4	112439043	A	G	0.297478	NTNG1	intron_variant
361	chr4	112439417	C	A	0.787834	NTNG1	intron_variant
362	chr4	112439440	T	C	0.29822	NTNG1	intron_variant
363	chr4	112439497	G	A	0.332344	NTNG1	intron_variant
364	chr4	112439522	G	C	0.308605	NTNG1	intron_variant
365	chr4	112439970	T	C	0.313056	NTNG1	intron_variant
366	chr4	112440252	A	G	0.789318	NTNG1	intron_variant
367	chr4	112440257	A	C	0.788576	NTNG1	intron_variant
368	chr4	112440351	C	T	0.789318	NTNG1	intron_variant
369	chr4	112440430	T	C	0.787834	NTNG1	intron_variant
370	chr4	112440690	C	T	0.788576	NTNG1	intron_variant
371	chr4	112440812	G	A	0.790059	NTNG1	intron_variant
372	chr4	112441045	A	G	0.787834	NTNG1	intron_variant
373	chr4	112441295	C	G	0.793769	NTNG1	intron_variant
374	chr4	112441540	G	A	0.788576	NTNG1	intron_variant
375	chr4	112441584	C	T	0.791543	NTNG1	intron_variant
376	chr4	112441598	G	T	0.791543	NTNG1	intron_variant
377	chr4	112441903	C	T	0.824184	NTNG1	intron_variant
378	chr4	112441984	T	C	0.823442	NTNG1	intron_variant
379	chr4	112442041	G	A	0.818991	NTNG1	intron_variant
380	chr4	112442103	C	T	0.819733	NTNG1	intron_variant
381	chr4	112442104	A	G	0.818991	NTNG1	intron_variant
382	chr4	112442115	A	G	0.818991	NTNG1	intron_variant
383	chr4	112442123	G	A	0.820475	NTNG1	intron_variant
384	chr4	112442274	G	A	0.340504	NTNG1	intron_variant
385	chr4	112442345	T	C	0.282641	NTNG1	intron_variant
386	chr4	112442585	T	C	0.823442	NTNG1	intron_variant
387	chr4	112442722	T	G	0.818249	NTNG1	intron_variant
388	chr4	112442760	C	T	0.274481	NTNG1	intron_variant
389	chr4	112442853	C	G	0.813056	NTNG1	intron_variant
390	chr4	112443955	T	C	0.820475	NTNG1	intron_variant
391	chr4	112443964	T	C	0.821217	NTNG1	intron_variant
392	chr4	112444680	C	T	0.28635	NTNG1	intron_variant
393	chr4	112444911	C	T	0.281157	NTNG1	intron_variant
394	chr4	112445064	G	A	0.815282	NTNG1	intron_variant
395	chr4	112445256	G	A	0.815282	NTNG1	intron_variant
396	chr4	112445318	A	C	0.807864	NTNG1	intron_variant
397	chr4	112446124	A	T	0.808605	NTNG1	intron_variant
398	chr4	112446764	C	G	0.808605	NTNG1	intron_variant
399	chr4	112446784	T	C	0.807864	NTNG1	intron_variant
400	chr4	112446999	T	C	0.287092	NTNG1	intron_variant
401	chr4	112447014	A	T	0.284125	NTNG1	intron_variant
402	chr4	112447322	T	C	0.299703	NTNG1	intron_variant
403	chr4	112447374	T	C	0.288576	NTNG1	intron_variant
404	chr4	112447853	A	C	0.28635	NTNG1	intron_variant
405	chr4	112448926	T	C	0.797478	NTNG1	intron_variant
406	chr4	112449077	C	T	0.797478	NTNG1	intron_variant
407	chr4	112449211	T	A	0.79451	NTNG1	intron_variant
408	chr4	112449469	A	G	0.796736	NTNG1	intron_variant
409	chr4	112449957	T	G	0.798961	NTNG1	intron_variant
410	chr4	112450166	G	A	0.79822	NTNG1	intron_variant
411	chr4	112450232	C	T	0.79822	NTNG1	intron_variant
412	chr4	112451106	A	T	0.29451	NTNG1	intron_variant
413	chr4	112468658	G	T	0.771513	NTNG1	intron_variant
414	chr4	112533401	C	G	0.369436	NTNG1	intron_variant
415	chr4	112534853	T	C	0.364985	NTNG1	intron_variant
416	chr4	112536096	C	G	0.357567	NTNG1	intron_variant
417	chr4	112536620	C	T	0.361276	NTNG1	intron_variant
418	chr4	112539616	C	T	0.362018	NTNG1	intron_variant
419	chr4	112540166	A	G	0.368694	NTNG1	intron_variant
420	chr4	112545245	A	G	0.356825	NTNG1	intron_variant
421	chr4	112546399	G	A	0.358309	NTNG1	intron_variant
422	chr4	112546456	T	C	0.360534	NTNG1	intron_variant
423	chr4	112546490	C	T	0.359792	NTNG1	intron_variant
424	chr4	112546611	G	A	0.366469	NTNG1	intron_variant
425	chr4	112547384	A	C	0.357567	NTNG1	intron_variant
426	chr4	112547527	C	A	0.357567	NTNG1	intron_variant
427	chr4	112549652	A	G	0.357567	NTNG1	intron_variant
428	chr4	112549744	G	A	0.396142	NTNG1	intron_variant
429	chr4	112555774	A	G	0.35089	NTNG1	intron_variant
430	chr4	112555837	G	A	0.347923	NTNG1	intron_variant
431	chr4	112565256	T	C	0.360534	NTNG1	intron_variant
432	chr4	112569735	A	T	0.356083	NTNG1	intron_variant
